# Supplementary material for: Genome Investigation and Functional Annotation of Lactiplantibacillus plantarum YW11 Revealing Streptin and Ruminococcin-A as Potent Nutritive Bacteriocins against Gut Symbiotic Pathogens
Source: Molecules. 2023 Jan 4;28(2):491. doi: 10.3390/molecules28020491 (PMC9862464; doi:10.3390/molecules28020491)
Supplement: Supplementary file 1 [file molecules-28-00491-s001.zip]

Archive with 2 entries (2 files):
- molecules-2009576-Supplementary file-2nd proof.pdf
- Supplementary Tables.xlsx
